# Supplementary material for: Δccr5 Genotype Is Associated with Mild Form of Nephropathia Epidemica
Source: Viruses. 2019 Jul 23;11(7):675. doi: 10.3390/v11070675 (PMC6669606; doi:10.3390/v11070675)
Supplement: Supplementary file 1 [file viruses-11-00675-s001.zip]

Archive with 3 entries (3 files):
- Suppl. Figure 1.tif
- Suppl. Figure 2.tif
- viruses-523619-supplementary - 2 - KK - 1.docx
